# Supplementary material for: A new ornithurine from the Early Cretaceous of China sheds light on the evolution of early ecological and cranial diversity in birds
Source: PeerJ. 2016 Mar 15;4:e1765. doi: 10.7717/peerj.1765 (PMC4806634; doi:10.7717/peerj.1765)
Supplement: Appendix S2 [file peerj-04-1765-s002.xlsx]

## Sheet: final matrix
#
Aves: Anas platyrhynchos	2	1	1	1	?	1	0	2	1	1	2	1	1	1	1	1	1	1	0	1	1	2	2	1	1	0	2	1	1	1	2	1	1	1	1	1	1	1	0	1	1	0	0	0	1	1	1	1	0
Aves: Chauna torquata	1	1	1	1	?	1	0	2	1	1	2	1	1	1/2	1	1	1	1	0	1	0	2	2	1	1	0	1	1	1	1	2	1	1	1	1	1	1	1	0	1	1	0	0	0	1	1	1	1	0
Aves: Gallus gallus	1	1	1	1	?	1	0	2	1	1	2	1	1	2	1	1	1	1	0	1	1	2	2	1	1	0	1	1	1	1	1	1	1	1	1	1	1	1	0	1	1	0	0	0	1	1	0	1	0
Aves: Crax pauxi	2	1	1	1	?	1	0	2	1	1	2	1	1	2	1	1	1	1	0	1	1	2	2	1	1	0	1	1	1	1	1	1	1	1	1	1	1	1	0	1	1	0	0	0	1	1	0	1	0
Aves: Crypturellus undulatus	2	1	1	1	?	1	1	2	1	1	2	1	1	0/1	0	1	0	1	0	0	0	1	1	1	1	1	0	1	0	1	1	0	0	1	1	0	1	1	1	1	1	1	1	1	1	0	0	1	0
Lithornis	2	1	1	1	?	1	1	2	1	1	2	1	1	0	0	?	0	1	0	0	0	1	1	1	1	1	0	1	0	1	1	0	?	1	1	0/1	1	1	0	1	?	1	1	1	1	?	0	1	?
Iaceornis marshii	?	?	?	?	?	?	?	?	?	?	?	?	?	?	?	?	?	?	?	?	?	?	?	?	?	?	?	?	?	?	?	?	?	?	?	?	?	?	?	?	?	?	?	?	?	?	?	?	?
Ichthyornis dispar	1/2	1	0	0	1	0	?	1	1	?	?	?	?	?	?	?	?	0	?	?	?	?	?	?	1	0	0/1	1	?	1	1	1	0	1	1	1	0	1	0	0	1	0	2	0	?	?	?	1	0
Hesperornis regalis	1	1	0	0	1	0	?	1	1	1	1	1	1	2	0	0	1	?	1	?	0	?	1	0	1	0	?	?	1	1	1	0	0	1	1	1	0	0	?	?	0	0	?	0	?	?	?	1	0
Baptornis adventus	1/2	1	?	?	?	?	?	?	?	?	?	?	?	?	?	?	?	?	?	?	?	?	?	?	?	?	?	?	?	1	1	0	0	1	?	?	0	0	?	?	1	?	?	?	?	?	?	?	?
Songlingornis linghensis	0/1	2	0	0	1	0	?	0	1	?	?	?	?	?	?	?	?	?	?	?	?	?	?	?	?	?	?	?	?	?	?	?	?	?	?	?	?	?	?	?	?	1	?	?	?	?	?	?	0
Apsaravis ukhaana	?	?	?	1	?	1	0	?	?	?	?	?	?	?	?	?	?	?	?	?	?	?	?	?	?	?	?	?	?	?	?	?	0	?	1	0/1	?	?	?	?	?	1	?	0	?	?	?	?	?
Patagopteryx deferrariisi	?	?	?	?	?	?	?	?	?	?	?	?	?	?	?	?	?	?	0	?	0	?	1	?	?	?	?	?	?	0	0	?	?	1	1	1	1	1	0	0	0	0	?	?	?	?	?	?	?
Changzuiornis ahgmi	1	?	?	0	1	0	?	0	1	?	?	?	?	?	?	?	?	?	?	?	?	?	?	?	1	0/1	?	?	?	?	?	?	?	?	?	?	?	?	?	?	?	1	?	?	?	?	?	?	?
Gansus yumenenis	?	?	?	?	?	?	?	?	?	?	?	?	?	?	?	?	?	?	?	?	?	?	?	?	?	?	?	?	?	?	?	?	?	?	?	?	?	?	?	?	?	?	?	?	?	?	?	?	?
Gansus zheni	?	?	?	0	1	0	0	0	1	?	?	?	?	?	?	?	?	?	?	?	?	?	?	?	?	?	?	?	?	?	?	?	?	?	?	?	?	?	?	?	?	1	?	?	?	?	?	?	?
Iteravis huchzermeyeri	1	1	?	0	1	0	?	?	1	?	?	?	?	?	?	?	?	?	?	?	?	?	?	?	?	?	?	?	?	?	?	?	?	?	?	?	?	?	?	?	?	1	?	?	?	?	?	?	?
Yanornis martini	1	2	0	0	1	0	0	0	1	?	0	1	?	?	?	?	?	?	?	?	?	?	?	?	1	0	?	?	?	?	?	?	?	1	?	?	?	?	?	?	?	1	?	0	?	?	?	?	?
Yixianornis grabaui	1	2	?	0	1	0	0	0	1	?	?	?	?	?	?	?	?	?	?	?	0	1	?	?	1	?	?	?	?	?	?	?	?	1	1	0/1	?	?	?	?	?	1	?	0	?	?	?	?	?
Hongshanornis longicresta	1	1	1	0/1	?	0	?	0	1	0	0/1	1	?	?	?	?	?	?	?	?	?	?	?	?	1	0	?	?	?	?	?	?	?	?	?	?	?	?	?	?	?	1	0/1	0	?	?	?	?	?
Longicrusavis houi	1	1	1	1	?	0	?	0	1	0	0/1	1	?	?	?	?	?	?	?	?	?	?	?	?	1	0	?	?	?	?	?	?	?	?	?	?	?	?	?	?	?	1	1	?	?	?	?	?	0
Archaeorhynchus spathula	1	?	?	?	?	0	0	0	0/1	0	0	0	?	?	?	?	?	?	?	?	?	?	?	?	?	?	?	?	?	?	?	?	?	?	?	?	?	?	?	?	?	0	?	0	?	?	?	0	1
Jianchangornis microdonta	?	0/2	?	0	1	0	?	?	?	?	?	?	?	?	?	?	?	?	?	?	?	?	?	?	?	?	?	?	?	?	?	?	?	?	?	?	?	?	?	?	?	?	?	0	?	?	?	?	?
Vorona berivotrensis	?	?	?	?	?	?	?	?	?	?	?	?	?	?	?	?	?	?	?	?	?	?	?	?	?	?	?	?	?	?	?	?	?	?	?	?	?	?	?	?	?	?	?	?	?	?	?	?	?
Cathayornis yandica	0/1	0	0	0	1	0	?	0	0	?	?	0/1	?	?	?	?	?	?	?	?	?	?	?	?	?	?	?	?	?	?	?	?	?	?	?	?	?	?	?	?	?	0	?	?	?	?	?	?	0
Concornis lacustris	?	?	?	?	?	?	?	?	?	?	?	?	?	?	?	?	?	?	?	?	?	?	?	?	?	?	?	?	?	?	?	?	?	?	?	?	?	?	?	?	?	?	?	?	?	?	?	?	?
Neuquenornis volans	?	?	?	?	?	?	?	?	?	?	?	?	?	?	?	?	?	?	?	?	?	?	?	?	?	?	?	?	?	?	?	?	?	?	?	?	?	?	?	?	?	?	?	?	?	?	?	?	?
Gobipteryx minuta	1	1	1	1	?	1	0	0	1	0	0	0	0	?	0	0	1	?	1	?	0	?	1	0	?	?	?	?	?	0	0	?	?	?	?	?	0	?	?	?	0	?	?	0	?	?	?	1	?
Longirostravis hani	0/1	3	1	0	1	0	?	0/1	?	?	?	?	?	?	?	?	?	?	?	?	?	?	?	?	?	?	?	?	?	?	?	?	?	?	?	?	?	?	?	?	?	0	0/1	?	?	?	?	?	0
Longipteryx chaoyanensis	?	3	1	1	1	0	?	0	1	0	0	0	?	?	?	?	?	?	?	?	?	?	?	?	?	?	?	?	?	?	?	?	0	1	?	?	0	0	?	?	?	0	1	?	?	?	?	?	0
Protopteryx fengningensis	0/1	0	?	0	1	0	?	0	0	0	0	0	?	?	?	?	?	?	?	?	?	?	?	?	1	0	?	?	?	?	?	?	?	?	?	?	?	?	?	?	?	?	?	0	?	?	?	?	?
Eoenantiornis buhleri	0/1	0	0	0	1	?	?	0	0	0	0	?	?	?	?	?	?	?	?	?	?	?	?	?	?	?	?	?	?	?	?	?	?	?	?	?	?	?	?	?	?	?	?	?	?	?	?	?	?
Bohaiornis guoi	1	0	0	0	1	0	?	0	0	0	0	0	?	?	?	?	?	?	?	?	?	?	?	?	1	?	?	?	?	?	?	?	?	?	?	?	0	?	?	?	0/1	0	?	?	?	?	?	?	0
Shenqiornis mengi	?	0	?	0	1	0	?	0	0	?	?	0	?	?	?	?	?	?	?	?	?	?	?	?	?	?	?	?	?	?	?	?	?	?	?	?	?	?	?	?	?	?	?	?	?	?	?	?	?
Pengornis houi	0	0	0	0	1	0	?	0	0	0	0	0	?	?	?	?	?	?	?	?	?	?	?	?	?	?	?	?	?	?	?	?	?	?	?	?	?	?	?	?	?	?	?	0	?	?	?	?	?
Confuciusornis sanctus	1	1	1	1	?	0&1	0	0	1	0	0	1	0	?	?	?	?	?	?	?	?	?	?	?	1	0	?	?	0	0	?	?	0	1	1	2	0	0	?	?	0	1	1/2	0	1	1	1	1	1
Sapeornis chaoyangensis	1	0	0	0	1	0	0	0	0	0	0	0	?	?	?	?	?	?	?	?	?	?	?	?	?	?	?	?	?	?	?	?	?	?	?	?	?	?	?	?	?	1	?	0	?	?	?	?	?
Jeholornis prima	?	0	0	0	1	0	?	0	0	0	0	0	?	?	?	?	?	?	?	?	?	?	?	?	?	?	?	?	?	?	?	?	?	?	?	?	?	?	?	?	?	0	?	0	?	?	?	?	?
Archaeopteryx lithographica	0	0	0	0	1	0	?	0	0	0	0	0	0	0	0	0	?	?	0	0	0	1	1	0	?	?	0	0	?	0	?	?	0	0	0	?	0	0	?	?	?	0	0	0	?	?	?	0	0
Dromaeosauridae	0	0	0	0	0	0	?	0	0	0	0	0	0	0	0	0	0	0	0	0	0	0	0	0	0	?	0	0	0	0	0	?	0	0	0	?	0	0	?	?	0	0	0	0	?	?	?	0	0
Datamatrix (& = polymorphism; / = uncertainty)
[truncated: 374 more columns]
